# Supplementary material for: Quantifying the fall in mortality associated with interventions related to hypertensive diseases of pregnancy
Source: BMC Public Health. 2011 Apr 13;11(Suppl 3):S8. doi: 10.1186/1471-2458-11-S3-S8 (PMC3231914; doi:10.1186/1471-2458-11-S3-S8)
Supplement: Additional file 1 — .xlsx. Efficacy of treatment and prevention of HDP based on Cochrane reviews. [file 1471-2458-11-S3-S8-S1.xlsx]

## Sheet: Sheet1
Additional File 1: Efficacy of treatment and prevention of HDP based on Cochrane reviews
HDP-related maternal outcome		No of studies	Limitations	No of events		Relative Risk (95% CI)
				Intervention	Control
Magnesium sulphate versus diazepam for treatment of eclampsia42
Death	6		Three trials are of high quality, for three blinding of treatment allocation was uncertain	26	42	0.59 (0.37-0.94)
Recurring convulsions	6			71	162	0.44 (0.34-0.57)
Blood loss at delivery > 500ml	2			76	78	1.15 (0.82-1.60)
Magnesium sulphate versus phenytoin for treatment of eclampsia43
Death	2		One very large high quality study, smaller studies did not blind treatment allocation	10	20	0.50 (0.24-1.05)
Recurring convulsions	5			25	83	0.31 (0.20-0.47)
Blood loss at delivery > 500ml	1			71	75	0.98 (0.74-1.30)
Magnesium sulphate versus lytic cocktail for treatment of eclampsia44
Death	2		Trials are small and of average quality	1	6	0.25 (0.04-1.43)
Recurring convulsions	2			4	49	0.09 (0.03-0.24)
Placental abruption	1			3	4	0.84 (0.20-3.57)
Magnesium sulphate versus placebo for treatment of pre-eclampsia45
Death	3		One very large high quality study, smaller studies did not blind treatment allocation	11	21	0.54 (0.26-1.10)
Eclampsia	7			43	107	0.41 (0.29-0.58)
Serious maternal morbidity	3			196	183	1.08 (0.89-1.32)
Placental abruption	2			92	141	0.64 (0.50-0.83)
Postpartum bleeding	2			754	775	0.96 (0.88-1.05)
Any hypertensive drug versus placebo/no treatment for treatment of mild to moderate hypertension in pregnancy46
Death	4		All trials are small and their quality is moderate to poor	2	0	2.85 (0.30-27.0)
Eclampsia	5			0	1	0.34 (0.01-8.15)
Proteinuria/pre-eclampsia	22			239	241	0.97 (0.83-1.13)
Severe hypertension	19			115	228	0.50 (0.41-0.61)
Routine calcium supplementation versus placebo during pregnancy40
Death	1		Results dominated by one large trial, all trials are of good quality	1	6	0.17 (0.02-1.39)
Death/serious morbidity	4			167	210	0.80 (0.65-0.97)
Eclampsia	3			Not reported	Not reported	0.73 (0.41-1.27)
Pre-eclampsia	13			368	480	0.45 (0.31-0.65)
High blood pressure	12			1249	1442	0.65 (0.53-0.81)
Placental abruption	5			36	42	0.86 (0.55-1.34)
Antiplatelet agents versus placebo during pregnancy in women at risk of pre-eclampsia41
Death	3		There is wide variation in study quality	3	1	2.57 (0.39-17.06)
Eclampsia	9			33	36	0.94 (0.59-1.48)
Pre-eclampsia	43			1081	1291	0.83 (0.77-0.89)
Placental abruption	16			172	150	1.10 (0.89-1.37)
Gestational hypertension	34			1077	1103	0.95 (0.88-1.03)
