# Supplementary material for: Quantifying the fall in mortality associated with interventions related to hypertensive diseases of pregnancy
Source: BMC Public Health. 2011 Apr 13;11(Suppl 3):S8. doi: 10.1186/1471-2458-11-S3-S8 (PMC3231914; doi:10.1186/1471-2458-11-S3-S8)
Supplement: Additional file 2 — .xlsx. Review of population models quantifying the effect of prevention and treatment of HDP on maternal mortality from HDP. [file 1471-2458-11-S3-S8-S2.xlsx]

## Sheet: Sheet1
Additional File 2: Review of population models quantifying the effect of prevention and treatment of HDP on maternal mortality from HDP
Author, year	Health system level at which intervention is delivered	Intervention	HDP-related mortality outcome	Risk reduction on maternal outcome	Source of effectiveness estimate
Maine, 199161	Not specified	Prenatal care only (not specified)	Hypertension	0.33	Expert opinion
	Not specified	Family planning		0.2
	Health centres only	Sedatives		0.1
	Health centre with transportation to urban hospital	Not specified		0.6
	Health centre with transportation to rural hospital	Not specified		0.65
WHO, 1994 53	Community, health centre and hospital	Family planning, prevention and treatment of pre-eclampsia and eclampsia (including MgS04)	Eclampsia and hypertensive diseases	0.65	Previous model61
Graham et al, 200154	Obstetric first aid only	Secondary prevention	Eclampsia	0-2%	Expert opinion
		Primary and secondary prevention		10-21%
	Basic obstetric care only	Secondary prevention		15-20%
		Primary and secondary prevention		22-32%
	Hospital only	Secondary prevention		40-45%
		Primary and secondary prevention		42-47%
	Obstetric first aid, basic obstetric care and care in hospital	Skilled attendant gives loading dose of MgS04 and supportive care, and refers to hospital where continued MgS04 and/or caesarean section is available		45-48%
Graham et al 200655	Health centres and hospital	MgS04 at primary level, and calcium supplementation, aspirin, antioxidants, MgS04, antihypertensive drugs and immediate delivery at hospital level	Hypertensive disorders of pregnancy	76% (71-95%)	Expert opinion;
					Previous model53;
					Single trial63
Prata et al 200456	Not specified	Management of eclampsia as defined in Mother Baby Package (WHO 1994)	Eclampsia	48-65%	Previous model53;
					Systematic review of anti-hypertensive drugs for treatment of hypertension46,47
Adam et al, 200557	Primary care	Antenatal screening for pre-eclampsia (blood pressure measurement, urine test for proteinuria, pre-referral care for women with pre-eclampsia or eclampsia)	Hypertensive disorders during pregnancy	0.48	Expert opinion;
					Systematic review of anti-hypertensive drugs for treatment of hypertension46
	Secondary level hospital	Treatment of severe pre-eclampsia and eclampsia (inpatient care including airway management, treatment with MgS04 and/or antihypertensives, and care during labour when undelivered)		0.59	Single trial of MgS04 for eclampsia64;
					Systematic review of MgS04 and other anticonvulsants for pre-eclampsia45
Collin et al 200762	Primary care or community level	Calcium supplementation during pregnancy	Eclampsia and pre-eclampsia	0.2	Systematic review of calcium supplementation in pregnancy40
Hu et al 200758	Not specified	Treatment for pre-eclampsia and eclampsia	Eclampsia	0.59	Previous model57
					Single trial MgS04 for eclampsia64;
					Systematic review of MgS04 and other anticonvulsants for pre-eclampsia45
					Systematic review of MS04 for eclampsia43
Bhutta et al, 200860	Primary care	Prenatal screening and treatment of severe hypertension during pregnancy (treatment not specified)	Hypertensive disorders	0.63	None
	Primary care	Prenatal routine calcium supplementation in populations with low baseline dietary calcium intake	Hypertensive disorders	0.3	Systematic review of calcium supplementation in pregnancy40,65
	Primary care	Prenatal low dose aspirin	Hypertensive disorders	0.17	Systematic review of anti-platelets in pregnancy 41
	Primary care	Treatment of pre-eclampsia with MgS04	Hypertensive disorders	0.3	Systematic review of MgS04 and other anticonvulsants for pre-eclampsia45
	Secondary level hospital	Emergency obstetric care (including blood transfusion and caesarean section)	Hypertensive disorders	0	None
Goldie et al 201059	Secondary level hospital	Intravenous hydralazine and MgS04 and induction of labour or emergency caesarean section when required	Hypertesnive disorders	0.59	Previous model55,57
					Single trial MgS04 for eclampsia64;
					Systematic review of MgS04 and other anticonvulsants for pre-eclampsia45
					Systematic review of MS04 for eclampsia43
